# Supplementary material for: Unheeded SARS-CoV-2 proteins? A deep look into negative-sense RNA
Source: Brief Bioinform. 2022 Mar 1;23(3):bbac045. doi: 10.1093/bib/bbac045 (PMC9116216; doi:10.1093/bib/bbac045)
Supplement: Supplementary_table_S2_bbac045 [file supplementary_table_s2_bbac045.zip]

Archive with 1 entries (1 files):
- Supplementary_table_S2_bbac045.xlsx
