# Supplementary material for: Unheeded SARS-CoV-2 proteins? A deep look into negative-sense RNA
Source: Brief Bioinform. 2022 Mar 1;23(3):bbac045. doi: 10.1093/bib/bbac045 (PMC9116216; doi:10.1093/bib/bbac045)
Supplement: Supplementary_table_S2_bbac045 [file supplementary_table_s2_bbac045.zip › Supplementary_table_S2_bbac045.xlsx]

## Sheet: nsORF9
	Supplementary table 2: Searching known sequence and structure protein binding motifs in SARS-CoV-2 nsORFs. The search was done using nsORF 1 - 9 FASTA sequences (enclosed within each separate Excel sheet as "Input FASTA sequence"). STRING interaction network and statistically significant enrichments are depicted below, on each of nine excel sheets (corresponding to analyses of nsORF1 - 9).
	nsORF9
	Motif_ID	Type	Region	Coverage	p-value	Experiment	Protein	Domains	Cell_lines	Experiment_Info	Organism
	PARCLIP_LIN28B_Hafner2013_hg19_CDS_m1_run2_wl	Structure	CDS	1	0.048	PARCLIP	LIN28B	CSDx1;CSDx1;Znf_CCHCx2;Znf_CCHCx2;	-	https://pubmed.ncbi.nlm.nih.gov/23481595/	Homo sapiens
	ENCFF242FDW_UPF1_hg19_CDS_m2_run1_wl	Structure	CDS	1	0.049	eCLIP	UPF1	AAA_11;AAA_12;ResIII;UPF1-type;	HepG2	https://www.encodeproject.org/search/?searchTerm=ENCFF242FDW	Homo sapiens
	ENCFF700XBC_FMR1_hg19_CDS_m3_run1_wl	Structure	CDS	1	0.031	eCLIP	FMR1	-	K562	https://www.encodeproject.org/search/?searchTerm=ENCFF700XBC	Homo sapiens
	ENCFF926QBW_UTP18_hg19_transcript_m3_run2_wl	Structure	transcript	1	0.042	eCLIP	UTP18	-	HepG2	https://www.encodeproject.org/search/?searchTerm=ENCFF926QBW	Homo sapiens
	ENCFF481RZR_NCBP2_hg19_transcript_m2_run2_wl	Structure	transcript	1	0.041	eCLIP	NCBP2	RRM;	K562	https://www.encodeproject.org/search/?searchTerm=ENCFF481RZR	Homo sapiens
	ENCFF387ZAH_TIAL1_hg19_CDS_m1_run2_wl.nuc	Sequence	CDS	1	0.045	eCLIP	TIAL1	RRMx3;	HepG2	https://www.encodeproject.org/search/?searchTerm=ENCFF387ZAH	Homo sapiens
	ENCFF146YIO_GRWD1_hg19_CDS_m1_run2_wl.nuc	Sequence	CDS	1	0.00022	eCLIP	GRWD1	-	K562	https://www.encodeproject.org/search/?searchTerm=ENCFF146YIO	Homo sapiens
	ENCFF969AOQ_PUM1_hg19_UTR_m1_run2_wl.nuc	Sequence	UTR	1	0.012	eCLIP	PUM1	-	K562	https://www.encodeproject.org/search/?searchTerm=ENCFF969AOQ	Homo sapiens
	ENCFF284NOU_LARP4_hg19_transcript_m2_run1_wl.nuc	Sequence	transcript	1	0.027	eCLIP	LARP4	HTH;RRM;	K562	https://www.encodeproject.org/search/?searchTerm=ENCFF284NOU	Homo sapiens
	ENCFF579NNP_ZNF800_hg19_UTR_m2_run2_wl.nuc	Sequence	UTR	1	0.0016	eCLIP	ZNF800	-	K562	https://www.encodeproject.org/search/?searchTerm=ENCFF579NNP	Homo sapiens
	ENCFF037BNT_ZNF622_hg19_UTR_m1_run1_wl.nuc	Sequence	UTR	1	0.015	eCLIP	ZNF622	-	K562	https://www.encodeproject.org/search/?searchTerm=ENCFF037BNT	Homo sapiens
	Input FASTA sequence
	>nsORF9 AUGGCCACCAGCUCCUUUAUUACCGUUCUUACGAAGAAGAACCUUGCGGUAAGCCACUGGUAUUUCGCCCACAUGAGGGACAAGGACACCAAGUGUCUCACCACUACGACCGUACUGAAUGCCUUCGAGUUCUGCUACCAGCUCAACCAUAACAUGACCAUGAGGUGCAGUUCGAGCAUCCGAACGUUUGAUGAACACAUAGGGCUGUUCAAGUUGAGGCAAAACGCCUUUUUCAACUUCUAC
	PROTEIN STRING INTERACTION NETWORK

## Sheet: nsORF8
	nsORF8
	Motif_ID	Type	Region	Coverage	p-value	Experiment	Protein	Domains	Cell_lines	Experiment_Info	Organism
	ENCFF146YIO_GRWD1_hg19_CDS_m1_run2_wl.nuc	Sequence	CDS	1	0.00022	eCLIP	GRWD1	-	K562	https://www.encodeproject.org/search/?searchTerm=ENCFF146YIO	Homo sapiens
	ENCFF969AOQ_PUM1_hg19_UTR_m1_run2_wl.nuc	Sequence	UTR	1	0.012	eCLIP	PUM1	-	K562	https://www.encodeproject.org/search/?searchTerm=ENCFF969AOQ	Homo sapiens
	ENCFF284NOU_LARP4_hg19_transcript_m2_run1_wl.nuc	Sequence	transcript	1	0.027	eCLIP	LARP4	HTH;RRM;	K562	https://www.encodeproject.org/search/?searchTerm=ENCFF284NOU	Homo sapiens
	ENCFF579NNP_ZNF800_hg19_UTR_m2_run2_wl.nuc	Sequence	UTR	1	0.0016	eCLIP	ZNF800	-	K562	https://www.encodeproject.org/search/?searchTerm=ENCFF579NNP	Homo sapiens
	ENCFF037BNT_ZNF622_hg19_UTR_m1_run1_wl.nuc	Sequence	UTR	1	0.015	eCLIP	ZNF622	-	K562	https://www.encodeproject.org/search/?searchTerm=ENCFF037BNT	Homo sapiens
	Input FASTA sequence
	>nsORF8 AUGACUUUAGAUCGGCGCCGUAACUAUGGCCACCAGCUCCUUUAUUACCGUUCUUACGAAGAAGAACCUUGCGGUAAGCCACUGGUAUUUCGCCCACAUGAGGGACAAGGACACCAAGUGUCUCACCACUACGACCGUACUGAAUGCCUUCGAGUUCUGCUACCAGCUCAACCA
	PROTEIN STRING INTERACTION NETWORK

## Sheet: nsORF7
	nsORF7
	Motif_ID	Type	Region	Coverage	p-value	Experiment	Protein	Domains	Cell_lines	Experiment_Info	Organism
	ENCFF938JQE_WRN_hg19_UTR_m3_run1_wl	Structure	UTR	1	0.016	eCLIP	WRN	3-5|exonuclease;Helicase|ATP-binding;Helicase|C-terminal;HRDC;	K562	https://www.encodeproject.org/search/?searchTerm=ENCFF938JQE	Homo sapiens
	PARCLIP_ELAVL1MNASE_hg19_CDS_m3_run2_wl.nuc	Sequence	CDS	1	0.034	PARCLIP	ELAVL1MNASE	RRMx1;RRMx2;RRMx3;	-	-	Homo sapiens
	ENCFF296JHG_HNRNPL_hg19_CDS_m3_run2_wl.nuc	Sequence	CDS	1	0.047	eCLIP	HNRNPL	RRMx2;	K562	https://www.encodeproject.org/search/?searchTerm=ENCFF296JHG	Homo sapiens
	ENCFF822NMS_DDX55_hg19_transcript_m2_run1_wl.nuc	Sequence	transcript	1	0.046	eCLIP	DDX55	-	HepG2	https://www.encodeproject.org/search/?searchTerm=ENCFF822NMS	Homo sapiens
	ENCFF242FDW_UPF1_hg19_CDS_m2_run2_wl.nuc	Sequence	CDS	1	0.027	eCLIP	UPF1	AAA_11;AAA_12;ResIII;UPF1-type;	HepG2	https://www.encodeproject.org/search/?searchTerm=ENCFF242FDW	Homo sapiens
	ENCFF242FDW_UPF1_hg19_UTR_m2_run2_wl.nuc	Sequence	UTR	1	0.019	eCLIP	UPF1	AAA_11;AAA_12;ResIII;UPF1-type;	HepG2	https://www.encodeproject.org/search/?searchTerm=ENCFF242FDW	Homo sapiens
	Input FASTA sequence
	>nsORF7 AUGUCUCCUACAACUUCGGUAGUUUUCACAUUACACUCAAGAACGUCUUUCUGUAUGGUAGGAUUUUCCACUACUUCUUCAGAGACUGGUUUUAGAUCUUCGCAGGCAAGAUUAUCCAUUCCCUGCGCGUCCUCUGACUUCAGUACAUCAAACGAAUUUGAUGUUUCAACUGGUUUUGUGCUCCAAAGACAACGUAUACACCAGGUAUUUGGUUUAUACGUGGCUUUAUUAGUUGCAUUGUUAACAUGCCAAACAAUAGGUUUAUGUAACAAUUUAGCUCCUUUCUUAAAAGAGGGUGUG
	PROTEIN STRING INTERACTION NETWORK

## Sheet: nsORF6
	nsORF6
	Motif_ID	Type	Region	Coverage	p-value	Experiment	Protein	Domains	Cell_lines	Experiment_Info	Organism
	ENCFF901ABJ_SUPV3L1_hg19_CDS_m3_run1_wl	Structure	CDS	1	0.029	eCLIP	SUPV3L1	-	K562	https://www.encodeproject.org/search/?searchTerm=ENCFF901ABJ	Homo sapiens
	ENCFF821EXR_HNRNPUL1_hg19_UTR_m2_run2_wl	Structure	UTR	1	0.038	eCLIP	HNRNPUL1	-	K562	https://www.encodeproject.org/search/?searchTerm=ENCFF821EXR	Homo sapiens
	HITSCLIP_Mbnl1_Wang2012a_mm9_UTR_m1_run1_wl.nuc	Sequence	UTR	1	0.007	HITSCLIP	Mbnl1	Znf_CCCHx4;	-	https://pubmed.ncbi.nlm.nih.gov/22901804/	Mus musculus
	HITSCLIP_SRSF2_Pandit2013_mm9_CDS_m3_run2_wl.nuc	Sequence	CDS	1	0.036	HITSCLIP	SRSF2	RRM;	-	-	Mus musculus
	HITSCLIP_AGO2_Karginov2013a_hg19_UTR_m3_run1_wl.nuc	Sequence	UTR	1	0.023	HITSCLIP	AGO2	PAZ;Piwi;	-	https://www.ncbi.nlm.nih.gov/pmc/articles/PMC3731550/	Homo sapiens
	HITSCLIP_AGO2_Karginov2013c_hg19_UTR_m1_run1_wl.nuc	Sequence	UTR	1	0.04	HITSCLIP	AGO2	PAZ;Piwi;	-	https://www.ncbi.nlm.nih.gov/pmc/articles/PMC3731550/	Homo sapiens
	PARCLIP_RBM10_Wang2013b_hg19_CDS_m3_run2_wl.nuc	Sequence	CDS	1	0.044	PARCLIP	RBM10	G-patch;RRMx1;RRMx2;	-	https://www.ncbi.nlm.nih.gov/pmc/articles/PMC3799496/	Homo sapiens
	PARCLIP_FUS_Hoell2011a_hg19_UTR_m1_run1_wl.nuc	Sequence	UTR	1	0.014	PARCLIP	FUS	RRM;	-	https://pubmed.ncbi.nlm.nih.gov/22081015/	Homo sapiens
	PARCLIP_HuR_mukherjee2011_hg19_CDS_m1_run2_wl.nuc	Sequence	CDS	1	0.018	PARCLIP	HuR	RRMx1;RRMx2;RRMx3;	-	-	Homo sapiens
	PARCLIP_ELAVL1A_hg19_CDS_m1_run1_wl.nuc	Sequence	CDS	1	0.0075	PARCLIP	ELAVL1A	RRMx1;RRMx1;RRMx2;RRMx2;RRMx3;	-	-	Homo sapiens
	PARCLIP_ALKBH5_Baltz2012a_hg19_UTR_m2_run1_wl.nuc	Sequence	UTR	1	0.017	PARCLIP	ALKBH5	Alpha-ketoglutarate binding;	-	https://www.sciencedirect.com/science/article/pii/S1097276512004376	Homo sapiens
	PARCLIP_FMR1_Ascano2012a_hg19_UTR_m2_run2_wl.nuc	Sequence	UTR	1	0.036	PARCLIP	FMR1	-	-	https://pubmed.ncbi.nlm.nih.gov/22213601/	Homo sapiens
	PARCLIP_FUS_Hoell2011a_hg19_CDS_m1_run2_wl.nuc	Sequence	CDS	1	0.039	PARCLIP	FUS	RRM;	-	https://pubmed.ncbi.nlm.nih.gov/22081015/	Homo sapiens
	PARCLIP_AGO2_Skalsky2012d_hg19_UTR_m1_run1_wl.nuc	Sequence	UTR	1	0.049	PARCLIP	AGO2	PAZ;Piwi;	-	https://pubmed.ncbi.nlm.nih.gov/22291592/	Homo sapiens
	PARCLIP_PUM2_Hafner2010b_hg19_CDS_m2_run1_wl.nuc	Sequence	CDS	1	0.031	PARCLIP	PUM2	-	-	https://pubmed.ncbi.nlm.nih.gov/20371350/	Homo sapiens
	PARCLIP_ELAVL1MNASE_hg19_UTR_m1_run1_wl.nuc	Sequence	UTR	1	0.035	PARCLIP	ELAVL1MNASE	RRMx1;RRMx2;RRMx3;	-	-	Homo sapiens
	PARCLIP_MOV10_Sievers2014_hg19_UTR_m1_run1_wl.nuc	Sequence	UTR	1	0.0083	PARCLIP	MOV10	-	-	https://pubmed.ncbi.nlm.nih.gov/22844102/	Homo sapiens
	PARCLIP_ZC3H7B_Baltz2012e_hg19_CDS_m3_run1_wl.nuc	Sequence	CDS	1	0.042	PARCLIP	ZC3H7B	Znf_CCCHx5;	-	https://www.sciencedirect.com/science/article/pii/S1097276512004376	Homo sapiens
	ENCFF928OEC_EIF3H_hg19_transcript_m2_run1_wl.nuc	Sequence	transcript	1	0.047	eCLIP	EIF3H	MPN;	HepG2	https://www.encodeproject.org/search/?searchTerm=ENCFF928OEC	Homo sapiens
	ENCFF553APP_KHSRP_hg19_UTR_m2_run1_wl.nuc	Sequence	UTR	1	0.016	eCLIP	KHSRP	KHx4;	HepG2	https://www.encodeproject.org/search/?searchTerm=ENCFF553APP	Homo sapiens
	ENCFF092XHF_NIPBL_hg19_UTR_m2_run1_wl.nuc	Sequence	UTR	1	0.012	eCLIP	NIPBL	-	K562	https://www.encodeproject.org/search/?searchTerm=ENCFF092XHF	Homo sapiens
	ENCFF163SWW_U2AF1_hg19_CDS_m2_run2_wl.nuc	Sequence	CDS	1	0.026	eCLIP	U2AF1	-	K562	https://www.encodeproject.org/search/?searchTerm=ENCFF163SWW	Homo sapiens
	ENCFF889CCS_GPKOW_hg19_UTR_m1_run2_wl.nuc	Sequence	UTR	1	0.027	eCLIP	GPKOW	G-patch;KOWx1;KOWx2;	K562	https://www.encodeproject.org/search/?searchTerm=ENCFF889CCS	Homo sapiens
	ENCFF640DDA_TIA1_hg19_UTR_m3_run2_wl.nuc	Sequence	UTR	1	0.047	eCLIP	TIA1	RRMx1;RRMx2;RRMx3;	HepG2	https://www.encodeproject.org/search/?searchTerm=ENCFF640DDA	Homo sapiens
	ENCFF387ZAH_TIAL1_hg19_CDS_m2_run2_wl.nuc	Sequence	CDS	1	0.042	eCLIP	TIAL1	RRMx3;	HepG2	https://www.encodeproject.org/search/?searchTerm=ENCFF387ZAH	Homo sapiens
	ENCFF037BNT_ZNF622_hg19_UTR_m3_run1_wl.nuc	Sequence	UTR	1	0.019	eCLIP	ZNF622	-	K562	https://www.encodeproject.org/search/?searchTerm=ENCFF037BNT	Homo sapiens
	ENCFF204UQL_CDC40_hg19_UTR_m3_run2_wl.nuc	Sequence	UTR	1	0.025	eCLIP	CDC40	-	HepG2	https://www.encodeproject.org/search/?searchTerm=ENCFF204UQL	Homo sapiens
	ENCFF257KKQ_DDX52_hg19_UTR_m1_run2_wl.nuc	Sequence	UTR	1	0.036	eCLIP	DDX52	Helicase|ATP-binding;Helicase|C-terminal;	HepG2	https://www.encodeproject.org/search/?searchTerm=ENCFF257KKQ	Homo sapiens
	ENCFF261SMW_DDX6_hg19_UTR_m1_run1_wl.nuc	Sequence	UTR	1	0.025	eCLIP	DDX6	Helicase|ATP-binding;Helicase|C-terminal;	HepG2	https://www.encodeproject.org/search/?searchTerm=ENCFF261SMW	Homo sapiens
	ENCFF917NGY_TRA2A_hg19_UTR_m3_run2_wl.nuc	Sequence	UTR	1	0.012	eCLIP	TRA2A	RRM;	HepG2	https://www.encodeproject.org/search/?searchTerm=ENCFF917NGY	Homo sapiens
	ENCFF207UUG_ZC3H8_hg19_UTR_m1_run2_wl.nuc	Sequence	UTR	1	0.03	eCLIP	ZC3H8	-	K562	https://www.encodeproject.org/search/?searchTerm=ENCFF207UUG	Homo sapiens
	ENCFF391KVJ_UCHL5_hg19_UTR_m3_run1_wl.nuc	Sequence	UTR	1	0.047	eCLIP	UCHL5	-	HepG2	https://www.encodeproject.org/search/?searchTerm=ENCFF391KVJ	Homo sapiens
	ENCFF793EJK_ZNF800_hg19_transcript_m3_run1_wl.nuc	Sequence	transcript	1	0.016	eCLIP	ZNF800	-	HepG2	https://www.encodeproject.org/search/?searchTerm=ENCFF793EJK	Homo sapiens
	PARCLIP_EZH2_Kaneko2014_mm9_UTR_m3_run1_wl.nuc	Sequence	UTR	1	0.017	PARCLIP	EZH2	CXC;SET;	-	-	Mus musculus
	Input FASTA sequence
	>nsORF6 AUGUCCACACCCAAAUUAUUGAGUAUUUUCACCUCUGGUACUGGUUUAAUGUUGCGCUUAGCCCAAAGCUCAAAUGCUACAUUAACAGGUAAUGUUGUUUUAUUUUCAAACAAUUCUACAUCAACACCAUCAACUUUUGUG
	PROTEIN STRING INTERACTION NETWORK

## Sheet: nsORF5
	nsORF5
	Motif_ID	Type	Region	Coverage	p-value	Experiment	Protein	Domains	Cell_lines	Experiment_Info	Organism
	ENCFF926QBW_UTP18_hg19_transcript_m3_run2_wl	Structure	transcript	1	0.042	eCLIP	UTP18	-	HepG2	https://www.encodeproject.org/search/?searchTerm=ENCFF926QBW	Homo sapiens
	ENCFF901ABJ_SUPV3L1_hg19_transcript_m3_run2_wl.nuc	Sequence	transcript	1	0.012	eCLIP	SUPV3L1	-	K562	https://www.encodeproject.org/search/?searchTerm=ENCFF901ABJ	Homo sapiens
	Input FASTA sequence
	>nsORF5 AUGAGAUCCCAUUUAUUAGCUGUAUGUACAGUUGCACAAUCACCAAUCAAAGUUGAAUCUGCAUCAGAGACAAAGUCAUUAAGAUCUGAAUCGACAAGCAGCGUACCCGUAGGCAACCACUGUCUUAAAACAGCUGUACCUGGUGCAACUCCUUUAUCAGAACCAGCACCAAAAUGUAUAACUCUCAUAUUA
	PROTEIN STRING INTERACTION NETWORK

## Sheet: nsORF4
	nsORF4
	Motif_ID	Type	Region	Coverage	p-value	Experiment	Protein	Domains	Cell_lines	Experiment_Info	Organism
	ENCFF105AKX_HNRNPC_hg19_CDS_m2_run2_wl	Structure	CDS	1	0.032	eCLIP	HNRNPC	RRMx1;	HepG2	https://www.encodeproject.org/search/?searchTerm=ENCFF105AKX	Homo sapiens
	ENCFF241KPE_SDAD1_hg19_UTR_m1_run1_wl	Structure	UTR	1	0.031	eCLIP	SDAD1	-	K562	https://www.encodeproject.org/search/?searchTerm=ENCFF241KPE	Homo sapiens
	ENCFF233ZXV_DHX30_hg19_CDS_m3_run1_wl	Structure	CDS	1	0.0057	eCLIP	DHX30	DRBM;Helicase|ATP-binding;Helicase|C-terminal;	HepG2	https://www.encodeproject.org/search/?searchTerm=ENCFF233ZXV	Homo sapiens
	HITSCLIP_FUS_Nakaya2013e_hg19_CDS_m3_run1_wl.nuc	Sequence	CDS	1	0.024	HITSCLIP	FUS	RRM;	-	https://pubmed.ncbi.nlm.nih.gov/23389473/	Homo sapiens
	PARCLIP_RBM10_Wang2013b_hg19_CDS_m3_run2_wl.nuc	Sequence	CDS	1	0.044	PARCLIP	RBM10	G-patch;RRMx1;RRMx2;	-	https://www.ncbi.nlm.nih.gov/pmc/articles/PMC3799496/	Homo sapiens
	ENCFF598NYT_FUBP3_hg19_UTR_m3_run1_wl.nuc	Sequence	UTR	1	0.027	eCLIP	FUBP3	KHx1;KHx2;KHx3;KHx4;	HepG2	https://www.encodeproject.org/search/?searchTerm=ENCFF598NYT	Homo sapiens
	ENCFF263BIJ_LARP4_hg19_UTR_m1_run1_wl.nuc	Sequence	UTR	1	0.034	eCLIP	LARP4	HTH;RRM;	HepG2	https://www.encodeproject.org/search/?searchTerm=ENCFF263BIJ	Homo sapiens
	ENCFF822NMS_DDX55_hg19_transcript_m2_run1_wl.nuc	Sequence	transcript	1	0.046	eCLIP	DDX55	-	HepG2	https://www.encodeproject.org/search/?searchTerm=ENCFF822NMS	Homo sapiens
	ENCFF387ZAH_TIAL1_hg19_CDS_m1_run2_wl.nuc	Sequence	CDS	1	0.045	eCLIP	TIAL1	RRMx3;	HepG2	https://www.encodeproject.org/search/?searchTerm=ENCFF387ZAH	Homo sapiens
	ENCFF310NDD_FXR1_hg19_CDS_m1_run2_wl.nuc	Sequence	CDS	1	0.04	eCLIP	FXR1	-	K562	https://www.encodeproject.org/search/?searchTerm=ENCFF310NDD	Homo sapiens
	ENCFF092XHF_NIPBL_hg19_CDS_m2_run2_wl.nuc	Sequence	CDS	1	0.019	eCLIP	NIPBL	-	K562	https://www.encodeproject.org/search/?searchTerm=ENCFF092XHF	Homo sapiens
	ENCFF351RHN_AQR_hg19_UTR_m3_run2_wl.nuc	Sequence	UTR	1	0.0068	eCLIP	AQR	-	HepG2	https://www.encodeproject.org/search/?searchTerm=ENCFF351RHN	Homo sapiens
	ENCFF159VOF_U2AF2_hg19_CDS_m2_run1_wl.nuc	Sequence	CDS	1	0.045	eCLIP	U2AF2	RRMx1;RRMx2;RRMx3;	HepG2	https://www.encodeproject.org/search/?searchTerm=ENCFF159VOF	Homo sapiens
	ENCFF890KEE_HNRNPL_hg19_CDS_m2_run1_wl.nuc	Sequence	CDS	1	0.02	eCLIP	HNRNPL	RRMx2;	HepG2	https://www.encodeproject.org/search/?searchTerm=ENCFF890KEE	Homo sapiens
	Input FASTA sequence
	>nsORF4 AUGAAUAGCAACAGGGACUUCUGUGCAGUUAACAUCCUGAUAAAGAACAGCAACCUGGUUAGAAGUAUUUGUUCCUGGUGUUAUAACACUGACACCACCAAAAGAACAUGGUGUAAUGUCAAGAAUCUCAAGUGUCUGUGGAUCACGGACAGCAUCAGUAGUGUCAGCAAUGUCUCUGCCAAAUUGUUGGAAAGGCAGAAACUUUUUGUUAGACUCAGUAAGAACACCUGUGCCUGU
	PROTEIN STRING INTERACTION NETWORK

## Sheet: nsORF3
	nsORF3
	Motif_ID	Type	Region	Coverage	p-value	Experiment	Protein	Domains	Cell_lines	Experiment_Info	Organism
	ENCFF357ABQ_FASTKD2_hg19_CDS_m1_run2_wl	Structure	CDS	1	0.03	eCLIP	FASTKD2	-	K562	https://www.encodeproject.org/search/?searchTerm=ENCFF357ABQ	Homo sapiens
	ENCFF105AKX_HNRNPC_hg19_CDS_m2_run2_wl	Structure	CDS	1	0.032	eCLIP	HNRNPC	RRMx1;	HepG2	https://www.encodeproject.org/search/?searchTerm=ENCFF105AKX	Homo sapiens
	ENCFF159VOF_U2AF2_hg19_UTR_m2_run1_wl	Structure	UTR	1	0.037	eCLIP	U2AF2	RRMx1;RRMx2;RRMx3;	HepG2	https://www.encodeproject.org/search/?searchTerm=ENCFF159VOF	Homo sapiens
	ENCFF924CZR_PTBP1_hg19_CDS_m1_run1_wl	Structure	CDS	1	0.041	eCLIP	PTBP1	RRMx1;RRMx2;RRMx3;RRMx4;	K562	https://www.encodeproject.org/search/?searchTerm=ENCFF924CZR	Homo sapiens
	ENCFF358QSY_WDR43_hg19_UTR_m1_run2_wl	Structure	UTR	1	0.03	eCLIP	WDR43	-	K562	https://www.encodeproject.org/search/?searchTerm=ENCFF358QSY	Homo sapiens
	ENCFF485DDA_ILF3_hg19_CDS_m1_run1_wl	Structure	CDS	1	0.025	eCLIP	ILF3	DRBMx1;DRBMx2;DZF;	HepG2	https://www.encodeproject.org/search/?searchTerm=ENCFF485DDA	Homo sapiens
	ENCFF105AKX_HNRNPC_hg19_transcript_m1_run2_wl	Structure	transcript	1	0.032	eCLIP	HNRNPC	RRMx1;	HepG2	https://www.encodeproject.org/search/?searchTerm=ENCFF105AKX	Homo sapiens
	ENCFF485DDA_ILF3_hg19_UTR_m3_run2_wl	Structure	UTR	1	0.03	eCLIP	ILF3	DRBMx1;DRBMx2;DZF;	HepG2	https://www.encodeproject.org/search/?searchTerm=ENCFF485DDA	Homo sapiens
	HITSCLIP_SRSF2_Pandit2013_mm9_CDS_m3_run2_wl.nuc	Sequence	CDS	1	0.036	HITSCLIP	SRSF2	RRM;	-	-	Mus musculus
	CLIPSeq_LIN28_Cho2012a_mm9_UTR_m2_run2_wl.nuc	Sequence	UTR	1	0.028	CLIPSeq	LIN28	CSDx1;Znf_CCHCx2;	-	-	Mus musculus
	HITSCLIP_HNRNPL_Shankarling2014a_hg19_CDS_m1_run2_wl.nuc	Sequence	CDS	1	0.025	HITSCLIP	HNRNPL	RRMx2;	-	https://www.ncbi.nlm.nih.gov/pmc/articles/PMC4134512/	Homo sapiens
	PARCLIP_CAPRIN1_Baltz2012d_hg19_UTR_m3_run2_wl.nuc	Sequence	UTR	1	0.044	PARCLIP	CAPRIN1	G3BP1-binding;	-	https://www.sciencedirect.com/science/article/pii/S1097276512004376	Homo sapiens
	PARCLIP_HuR_Kishore2011e_hg19_UTR_m3_run2_wl.nuc	Sequence	UTR	1	0.045	PARCLIP	HuR	RRMx1;RRMx2;RRMx3;	-	https://www.nature.com/articles/nmeth.1608?page=14	Homo sapiens
	ENCFF928OEC_EIF3H_hg19_transcript_m2_run1_wl.nuc	Sequence	transcript	1	0.047	eCLIP	EIF3H	MPN;	HepG2	https://www.encodeproject.org/search/?searchTerm=ENCFF928OEC	Homo sapiens
	ENCFF310NDD_FXR1_hg19_CDS_m1_run2_wl.nuc	Sequence	CDS	1	0.04	eCLIP	FXR1	-	K562	https://www.encodeproject.org/search/?searchTerm=ENCFF310NDD	Homo sapiens
	ENCFF153CMF_CPEB4_hg19_UTR_m3_run2_wl.nuc	Sequence	UTR	1	0.036	eCLIP	CPEB4	-	K562	https://www.encodeproject.org/search/?searchTerm=ENCFF153CMF	Homo sapiens
	ENCFF431WWR_WDR43_hg19_CDS_m3_run2_wl.nuc	Sequence	CDS	1	0.032	eCLIP	WDR43	-	HepG2	https://www.encodeproject.org/search/?searchTerm=ENCFF431WWR	Homo sapiens
	ENCFF159VOF_U2AF2_hg19_CDS_m2_run1_wl.nuc	Sequence	CDS	1	0.045	eCLIP	U2AF2	RRMx1;RRMx2;RRMx3;	HepG2	https://www.encodeproject.org/search/?searchTerm=ENCFF159VOF	Homo sapiens
	ENCFF163SWW_U2AF1_hg19_transcript_m3_run2_wl.nuc	Sequence	transcript	1	0.0091	eCLIP	U2AF1	-	K562	https://www.encodeproject.org/search/?searchTerm=ENCFF163SWW	Homo sapiens
	Input FASTA sequence
	>nsORF3 AUGAGGUCUCUAGCAGCAAUAUCACCAAGGCAAUCACCAUAUUGUUUGAUGAAGCCAGCAUCUGCAAGUGUCACUUUGUUGAAAAGUAGAUCUUCAAUAAAUGACCUCUUGCUUGGUUUUGAUGGAUCUGGUAAUAUUUGUGAAAAAUUAAAACCACCAAAAUCUUUAAUUGGUGGUGUUUUG
	PROTEIN STRING INTERACTION NETWORK

## Sheet: nsORF2
	nsORF2
	Motif_ID	Type	Region	Coverage	p-value	Experiment	Protein	Domains	Cell_lines	Experiment_Info	Organism
	ENCFF693ZAZ_SLTM_hg19_UTR_m3_run1_wl	Structure	UTR	1	0.043	eCLIP	SLTM	RRM;SAP;	K562	https://www.encodeproject.org/search/?searchTerm=ENCFF693ZAZ	Homo sapiens
	ENCFF355WVE_HNRNPUL1_hg19_UTR_m1_run2_wl	Structure	UTR	1	0.037	eCLIP	HNRNPUL1	-	HepG2	https://www.encodeproject.org/search/?searchTerm=ENCFF355WVE	Homo sapiens
	ENCFF485KCC_PRPF4_hg19_CDS_m2_run2_wl	Structure	CDS	1	0.03	eCLIP	PRPF4	-	HepG2	https://www.encodeproject.org/search/?searchTerm=ENCFF485KCC	Homo sapiens
	ENCFF700XBC_FMR1_hg19_CDS_m3_run1_wl	Structure	CDS	1	0.031	eCLIP	FMR1	-	K562	https://www.encodeproject.org/search/?searchTerm=ENCFF700XBC	Homo sapiens
	ENCFF546EKR_PPIL4_hg19_UTR_m3_run2_wl	Structure	UTR	1	0.024	eCLIP	PPIL4	PPIase|cyclophilin-type;RRM;	K562	https://www.encodeproject.org/search/?searchTerm=ENCFF546EKR	Homo sapiens
	ENCFF241KPE_SDAD1_hg19_CDS_m3_run2_wl	Structure	CDS	1	0.0063	eCLIP	SDAD1	-	K562	https://www.encodeproject.org/search/?searchTerm=ENCFF241KPE	Homo sapiens
	ENCFF481RZR_NCBP2_hg19_UTR_m3_run1_wl	Structure	UTR	1	0.024	eCLIP	NCBP2	RRM;	K562	https://www.encodeproject.org/search/?searchTerm=ENCFF481RZR	Homo sapiens
	ENCFF034YUT_FTO_hg19_CDS_m2_run2_wl	Structure	CDS	1	0.037	eCLIP	FTO	-	HepG2	https://www.encodeproject.org/search/?searchTerm=ENCFF034YUT	Homo sapiens
	ENCFF926QBW_UTP18_hg19_transcript_m3_run2_wl	Structure	transcript	1	0.042	eCLIP	UTP18	-	HepG2	https://www.encodeproject.org/search/?searchTerm=ENCFF926QBW	Homo sapiens
	ENCFF727HMM_SERBP1_hg19_UTR_m3_run1_wl	Structure	UTR	1	0.039	eCLIP	SERBP1	-	K562	https://www.encodeproject.org/search/?searchTerm=ENCFF727HMM	Homo sapiens
	ENCFF481RZR_NCBP2_hg19_transcript_m2_run2_wl	Structure	transcript	1	0.041	eCLIP	NCBP2	RRM;	K562	https://www.encodeproject.org/search/?searchTerm=ENCFF481RZR	Homo sapiens
	ENCFF146YIO_GRWD1_hg19_CDS_m1_run2_wl.nuc	Sequence	CDS	1	0.00022	eCLIP	GRWD1	-	K562	https://www.encodeproject.org/search/?searchTerm=ENCFF146YIO	Homo sapiens
	ENCFF982GEG_ZRANB2_hg19_UTR_m1_run2_wl.nuc	Sequence	UTR	1	0.033	eCLIP	ZRANB2	Znf_RanBP2x2;	K562	https://www.encodeproject.org/search/?searchTerm=ENCFF982GEG	Homo sapiens
	ENCFF985DTC_RPS3_hg19_CDS_m1_run1_wl.nuc	Sequence	CDS	1	0.041	eCLIP	RPS3	Ribosomal_S3_C;	HepG2	https://www.encodeproject.org/search/?searchTerm=ENCFF985DTC	Homo sapiens
	Input FASTA sequence
	>nsORF2 AUGUCACAGCGUCCUAGAUGGUGUCCAGCAAUACGAAGAUGUCCACGAAGGAUCACAGCUCCGAUUACGAGUUCACUUUCUAGAAGCGGUCUGGUCAGAAUAGUGCCAUGGAGUGGCACGUUGAGAAGAAUGUUAGUUUCUGGAUUGAAUGACCACAUGGAACGCGUACGCGCAAACAGUCUGAAAGAAGCAAUGAAG
	PROTEIN STRING INTERACTION NETWORK

## Sheet: nsORF1
	nsORF1
	Motif_ID	Type	Region	Coverage	p-value	Experiment	Protein	Domains	Cell_lines	Experiment_Info	Organism
	ENCFF105AKX_HNRNPC_hg19_CDS_m1_run2_wl	Structure	CDS	1	0.024	eCLIP	HNRNPC	RRMx1;	HepG2	https://www.encodeproject.org/search/?searchTerm=ENCFF105AKX	Homo sapiens
	ENCFF929AVT_ABCF1_hg19_CDS_m3_run2_wl	Structure	CDS	1	0.026	eCLIP	ABCF1	ABC|transporter1;ABC|transporter2;	K562	https://www.encodeproject.org/search/?searchTerm=ENCFF929AVT	Homo sapiens
	PARCLIP_C17ORF85_Baltz2012b_hg19_CDS_m3_run1_wl.nuc	Sequence	CDS	1	0.034	PARCLIP	C17ORF85	RRM;	-	https://www.sciencedirect.com/science/article/pii/S1097276512004376	Homo sapiens
	PARCLIP_ELAVL1A_hg19_CDS_m2_run1_wl.nuc	Sequence	CDS	1	0.041	PARCLIP	ELAVL1A	RRMx1;RRMx1;RRMx2;RRMx2;RRMx3;	-	-	Homo sapiens
	ENCFF153CMF_CPEB4_hg19_UTR_m3_run2_wl.nuc	Sequence	UTR	1	0.036	eCLIP	CPEB4	-	K562	https://www.encodeproject.org/search/?searchTerm=ENCFF153CMF	Homo sapiens
	ENCFF159VOF_U2AF2_hg19_CDS_m3_run1_wl.nuc	Sequence	CDS	1	0.04	eCLIP	U2AF2	RRMx1;RRMx2;RRMx3;	HepG2	https://www.encodeproject.org/search/?searchTerm=ENCFF159VOF	Homo sapiens
	Input FASTA sequence
	>nsORF1 AUGCUUAUUCAGCAAAAUGACUUGAUCUUUGAAAUUUGGAUCUUUGUCAUCCAAUUUGAUGGCACCUGUGUAGGUCAACCACGUUCCCGAAGGUGUGACUUCCAUGCCAAUGCGCGACAUUCCGAAGAACGC
	PROTEIN STRING INTERACTION NETWORK
