# Supplementary material for: Unheeded SARS-CoV-2 proteins? A deep look into negative-sense RNA
Source: Brief Bioinform. 2022 Mar 1;23(3):bbac045. doi: 10.1093/bib/bbac045 (PMC9116216; doi:10.1093/bib/bbac045)
Supplement: Supplementary_table_S4_bbac045 [file supplementary_table_s4_bbac045.xlsx]

## Sheet: List1
	Supplementary table S4: Accession numbers of betacoronaviral genomes analysed for SARS-CoV-2 nsORFs conservation
	Virus name	NCBI genome accession
	Severe acute respiratory syndrome coronavirus 2 isolate Wuhan-Hu-1 (reference)	NC_045512.2
	Bat coronavirus RaTG13	MN996532.2
	Pangolin coronavirus isolate MP789	MT121216.1
	Bat SARS-like coronavirus isolate bat-SL-CoVZC45	MG772933.1
	Coronavirus BtRs-BetaCoV/YN2018A	MK211375.1
	SARS coronavirus Tor2	NC_004718.3
	Middle East respiratory syndrome-related coronavirus isolate HCoV-EMC/2012	NC_019843.3
