# Supplementary material for: Unheeded SARS-CoV-2 proteins? A deep look into negative-sense RNA
Source: Brief Bioinform. 2022 Mar 1;23(3):bbac045. doi: 10.1093/bib/bbac045 (PMC9116216; doi:10.1093/bib/bbac045)
Supplement: Supplementary_file_1_-_nucleotide_sequences_bbac045 [file supplementary_file_1_-_nucleotide_sequences_bbac045.txt]

>nsORF1
ATGCTTATTCAGCAAAATGACTTGATCTTTGAAATTTGGATCTTTGTCATCCAATTTGATGGCACCTGTGTAGGTCAACCACGTTCCCGAAGGTGTGACTTCCATGCCAATGCGCGACATTCCGAAGAACGC

>nsORF2
ATGTCACAGCGTCCTAGATGGTGTCCAGCAATACGAAGATGTCCACGAAGGATCACAGCTCCGATTACGAGTTCACTTTCTAGAAGCGGTCTGGTCAGAATAGTGCCATGGAGTGGCACGTTGAGAAGAATGTTAGTTTCTGGATTGAATGACCACATGGAACGCGTACGCGCAAACAGTCTGAAAGAAGCAATGAAG

>nsORF3
ATGAGGTCTCTAGCAGCAATATCACCAAGGCAATCACCATATTGTTTGATGAAGCCAGCATCTGCAAGTGTCACTTTGTTGAAAAGTAGATCTTCAATAAATGACCTCTTGCTTGGTTTTGATGGATCTGGTAATATTTGTGAAAAATTAAAACCACCAAAATCTTTAATTGGTGGTGTTTTG

>nsORF4
ATGAATAGCAACAGGGACTTCTGTGCAGTTAACATCCTGATAAAGAACAGCAACCTGGTTAGAAGTATTTGTTCCTGGTGTTATAACACTGACACCACCAAAAGAACATGGTGTAATGTCAAGAATCTCAAGTGTCTGTGGATCACGGACAGCATCAGTAGTGTCAGCAATGTCTCTGCCAAATTGTTGGAAAGGCAGAAACTTTTTGTTAGACTCAGTAAGAACACCTGTGCCTGT

>nsORF5
ATGAGATCCCATTTATTAGCTGTATGTACAGTTGCACAATCACCAATCAAAGTTGAATCTGCATCAGAGACAAAGTCATTAAGATCTGAATCGACAAGCAGCGTACCCGTAGGCAACCACTGTCTTAAAACAGCTGTACCTGGTGCAACTCCTTTATCAGAACCAGCACCAAAATGTATAACTCTCATATTA

>nsORF6
ATGTCCACACCCAAATTATTGAGTATTTTCACCTCTGGTACTGGTTTAATGTTGCGCTTAGCCCAAAGCTCAAATGCTACATTAACAGGTAATGTTGTTTTATTTTCAAACAATTCTACATCAACACCATCAACTTTTGTG

>nsORF7
ATGTCTCCTACAACTTCGGTAGTTTTCACATTACACTCAAGAACGTCTTTCTGTATGGTAGGATTTTCCACTACTTCTTCAGAGACTGGTTTTAGATCTTCGCAGGCAAGATTATCCATTCCCTGCGCGTCCTCTGACTTCAGTACATCAAACGAATTTGATGTTTCAACTGGTTTTGTGCTCCAAAGACAACGTATACACCAGGTATTTGGTTTATACGTGGCTTTATTAGTTGCATTGTTAACATGCCAAACAATAGGTTTATGTAACAATTTAGCTCCTTTCTTAAAAGAGGGTGTG

>nsORF8
ATGACTTTAGATCGGCGCCGTAACTATGGCCACCAGCTCCTTTATTACCGTTCTTACGAAGAAGAACCTTGCGGTAAGCCACTGGTATTTCGCCCACATGAGGGACAAGGACACCAAGTGTCTCACCACTACGACCGTACTGAATGCCTTCGAGTTCTGCTACCAGCTCAACCA

>nsORF9
ATGGCCACCAGCTCCTTTATTACCGTTCTTACGAAGAAGAACCTTGCGGTAAGCCACTGGTATTTCGCCCACATGAGGGACAAGGACACCAAGTGTCTCACCACTACGACCGTACTGAATGCCTTCGAGTTCTGCTACCAGCTCAACCATAACATGACCATGAGGTGCAGTTCGAGCATCCGAACGTTTGATGAACACATAGGGCTGTTCAAGTTGAGGCAAAACGCCTTTTTCAACTTCTAC
