# Supplementary material for: Unheeded SARS-CoV-2 proteins? A deep look into negative-sense RNA
Source: Brief Bioinform. 2022 Mar 1;23(3):bbac045. doi: 10.1093/bib/bbac045 (PMC9116216; doi:10.1093/bib/bbac045)
Supplement: Supplementary_file_2_-_protein_sequences_bbac045 [file supplementary_file_2_-_protein_sequences_bbac045.txt]

>nsORF1
MLIQQNDLIFEIWIFVIQFDGTCVGQPRSRRCDFHANARHSEER

>nsORF2
MSQRPRWCPAIRRCPRRITAPITSSLSRSGLVRIVPWSGTLRRMLVSGLNDHMERVRANSLKEAMK

>nsORF3
MRSLAAISPRQSPYCLMKPASASVTLLKSRSSINDLLLGFDGSGNICEKLKPPKSLIGGVL

>nsORF4
MNSNRDFCAVNILIKNSNLVRSICSWCYNTDTTKRTWCNVKNLKCLWITDSISSVSNVSAKLLERQKLFVRLSKNTCAC

>nsORF5
MRSHLLAVCTVAQSPIKVESASETKSLRSESTSSVPVGNHCLKTAVPGATPLSEPAPKCITLIL

>nsORF6
MSTPKLLSIFTSGTGLMLRLAQSSNATLTGNVVLFSNNSTSTPSTFV

>nsORF7
MSPTTSVVFTLHSRTSFCMVGFSTTSSETGFRSSQARLSIPCASSDFSTSNEFDVSTGFVLQRQRIHQVFGLYVALLVALLTCQTIGLCNNLAPFLKEGV

>nsORF8
MTLDRRRNYGHQLLYYRSYEEEPCGKPLVFRPHEGQGHQVSHHYDRTECLRVLLPAQP

>nsORF9
MATSSFITVLTKKNLAVSHWYFAHMRDKDTKCLTTTTVLNAFEFCYQLNHNMTMRCSSSIRTFDEHIGLFKLRQNAFFNFY
